# Supplementary material for: HyLight: Strain aware assembly of low coverage metagenomes
Source: Nat Commun. 2024 Oct 7;15:8665. doi: 10.1038/s41467-024-52907-0 (PMC11458758; doi:10.1038/s41467-024-52907-0)
Supplement: Supplementary file 4 — Supplementary Data 1-6 [file 41467_2024_52907_MOESM4_ESM.xlsx]

## Sheet: Supplementary Data 1
	3 salmonella
	Sample id	Sample id	ANI	ANI: Average nucleotide identity
	NC_003197	NC_021812	99.0546
	NC_003197	NC_010067	93.369
	NC_021812	NC_010067	93.2932

## Sheet: Supplementary Data 2
	20 strains/10 species
	Strain ID	SpeciesNames	mANI
	GCF-000758265.1	Achromobacter xylosoxidans	98.4337
	GCF-000967095.2	Achromobacter xylosoxidans	98.4337
	GCF-000165925.1	Bacillus atrophaeus	98.4259
	GCF-000385965.2	Bacillus atrophaeus	98.4259
	GCF-000408885.1	Bacillus licheniformis	98.901
	GCF-000746885.1	Bacillus licheniformis	98.901
	GCF-000155085.1	Clostridium sporogenes	95.1602
	GCF-000973705.1	Clostridium sporogenes	95.1602
	GCF-000093145.3	Comamonas testosteroni	92.7118
	GCF-000168855.1	Comamonas testosteroni	92.7118
	GCF-000367725.2	Coxiella burnetii	99.1961
	GCF-000767035.1	Coxiella burnetii	99.1961
	GCF-000971605.1	Flavobacterium psychrophilum	99.8881
	GCF-000971645.1	Flavobacterium psychrophilum	99.8858
	GCF-000092585.1	Mycoplasma gallisepticum	98.5451
	GCF-000286695.1	Mycoplasma gallisepticum	98.5451
	GCF-000454045.1	Rhodococcus erythropolis	98.6766
	GCF-000696675.1	Rhodococcus erythropolis	98.6766
	GCF-000147775.2	Sinorhizobium meliloti	98.9638
	GCF-000304415.1	Sinorhizobium meliloti	98.9638
	mANI: Calculate the ANI between a given genome and all other genomes, and report the maximum ANI value and which genome it is with.

## Sheet: Supplementary Data 3
	100 strains/30 species		Strain ID	SpeciesNames	mANI		SpeciesNames	StrainNumber
			GCF-000758265.1	Achromobacter xylosoxidans	98.4313		Methanosarcina mazei	5
			GCF-000967095.2	Achromobacter xylosoxidans	98.4313		Methanosarcina barkeri	5
			GCF-000015885.1	Actinobacillus pleuropneumoniae	98.5821		Methanococcus maripaludis	5
			GCF-000016685.1	Actinobacillus pleuropneumoniae	98.6574		Xanthomonas albilineans	5
			GCF-000020405.1	Actinobacillus pleuropneumoniae	98.6574		Xylella fastidiosa	5
			GCF-000163615.2	Aggregatibacter actinomycetemcomitans	97.5348		Riemerella anatipestifer	4
			GCF-000241025.1	Aggregatibacter actinomycetemcomitans	99.5437		Paenibacillus polymyxa	4
			GCF-001191585.1	Aggregatibacter actinomycetemcomitans	99.5437		Alteromonas macleodii	4
			GCF-000020585.3	Alteromonas macleodii	98.5069		Pseudomonas chlororaphis	4
			GCF-000310085.1	Alteromonas macleodii	99.9888		Arcobacter butzleri	3
			GCF-000439555.1	Alteromonas macleodii	98.512		Citrobacter freundii	3
			GCF-000439575.1	Alteromonas macleodii	99.9888		Ralstonia solanacearum	3
			GCF-000011945.1	Anaplasma marginale	98.8784		Aggregatibacter actinomycetemcomitans	3
			GCF-000495495.1	Anaplasma marginale	98.8784		Actinobacillus pleuropneumoniae	3
			GCF-000014025.1	Arcobacter butzleri	97.3556		Rhodococcus erythropolis	3
			GCF-000215345.2	Arcobacter butzleri	97.3347		Mycoplasma gallisepticum	3
			GCF-000284355.1	Arcobacter butzleri	97.3556		Anaplasma marginale	2
			GCF-000165925.1	Bacillus atrophaeus	98.4284		Rhodopseudomonas palustris	2
			GCF-000385965.2	Bacillus atrophaeus	98.4284		Streptococcus thermophilus	2
			GCF-000217835.1	Bacillus coagulans	94.8945		Pseudomonas mendocina	2
			GCF-001039495.1	Bacillus coagulans	94.8945		Chlamydia muridarum	2
			GCF-000408885.1	Bacillus licheniformis	79.0033		Propionibacterium freudenreichii	2
			GCF-000017885.1	Bacillus pumilus	78.7105		Methanobacterium formicicum	2
			GCF-000709755.1	Bartonella bacilliformis	99.097		Bifidobacterium bifidum	2
			GCF-000709775.1	Bartonella bacilliformis	99.097		Clostridium perfringens	2
			GCF-000273525.1	Bifidobacterium bifidum	98.9725		Comamonas testosteroni	2
			GCF-001281345.1	Bifidobacterium bifidum	98.9725		Bacillus atrophaeus	2
			GCF-000006685.1	Chlamydia muridarum	98.9681		Bartonella bacilliformis	2
			GCF-000175535.1	Chlamydia muridarum	98.9681		Achromobacter xylosoxidans	2
			GCF-000521945.1	Citrobacter freundii	93.0731		Xenorhabdus bovienii	2
			GCF-000783995.1	Citrobacter freundii	93.0731		Mannheimia haemolytica	2
			GCF-001037495.1	Citrobacter freundii	87.166		Vibrio nigripulchritudo	2
			GCF-000009685.1	Clostridium perfringens	98.3932		Clostridium sporogenes	2
			GCF-000013285.1	Clostridium perfringens	98.3932		Bacillus coagulans	2
			GCF-000155085.1	Clostridium sporogenes	95.13		Bacillus licheniformis	1
			GCF-000973705.1	Clostridium sporogenes	95.13		Bacillus pumilus	1
			GCF-000093145.3	Comamonas testosteroni	92.7118
			GCF-000168855.1	Comamonas testosteroni	92.7118
			GCF-000376645.1	Mannheimia haemolytica	98.8556
			GCF-000427275.1	Mannheimia haemolytica	98.8556
			GCF-000762265.1	Methanobacterium formicicum	98.5739
			GCF-000953115.1	Methanobacterium formicicum	98.5739
			GCF-000011585.1	Methanococcus maripaludis	96.9337
			GCF-000016125.1	Methanococcus maripaludis	91.5394
			GCF-000017225.1	Methanococcus maripaludis	91.0069
			GCF-000018485.1	Methanococcus maripaludis	91.5394
			GCF-000220645.1	Methanococcus maripaludis	96.9337
			GCF-000969985.1	Methanosarcina barkeri	91.5047
			GCF-000970025.1	Methanosarcina barkeri	99.3674
			GCF-000970065.1	Methanosarcina barkeri	99.3674
			GCF-000970305.1	Methanosarcina barkeri	86.5671
			GCF-001027005.1	Methanosarcina barkeri	99.2787
			GCF-000007065.1	Methanosarcina mazei	98.7948
			GCF-000970165.1	Methanosarcina mazei	99.1706
			GCF-000970185.1	Methanosarcina mazei	98.558
			GCF-000970225.1	Methanosarcina mazei	98.7948
			GCF-000970245.1	Methanosarcina mazei	99.1706
			GCF-000025385.1	Mycoplasma gallisepticum	98.3454
			GCF-000092585.1	Mycoplasma gallisepticum	98.5451
			GCF-000286695.1	Mycoplasma gallisepticum	98.5451
			GCF-000146875.3	Paenibacillus polymyxa	89.8088
			GCF-000237325.1	Paenibacillus polymyxa	94.715
			GCF-000597985.1	Paenibacillus polymyxa	99.7423
			GCF-000785455.1	Paenibacillus polymyxa	99.7423
			GCF-000091725.1	Propionibacterium freudenreichii	98.8892
			GCF-000940845.1	Propionibacterium freudenreichii	98.8892
			GCF-000264555.1	Pseudomonas chlororaphis	98.6695
			GCF-000281915.1	Pseudomonas chlororaphis	95.2952
			GCF-000698865.1	Pseudomonas chlororaphis	98.6695
			GCF-000761195.1	Pseudomonas chlororaphis	97.1546
			GCF-000016565.1	Pseudomonas mendocina	88.2093
			GCF-000204295.1	Pseudomonas mendocina	88.2093
			GCF-000009125.1	Ralstonia solanacearum	91.2865
			GCF-000825805.1	Ralstonia solanacearum	96.9302
			GCF-001373335.1	Ralstonia solanacearum	96.9302
			GCF-000454045.1	Rhodococcus erythropolis	98.6991
			GCF-000696675.1	Rhodococcus erythropolis	98.6991
			GCF-000975175.1	Rhodococcus erythropolis	98.695
			GCF-000177255.2	Rhodopseudomonas palustris	90.0617
			GCF-000195775.1	Rhodopseudomonas palustris	90.0617
			GCF-000183155.1	Riemerella anatipestifer	99.4059
			GCF-000295655.1	Riemerella anatipestifer	99.5598
			GCF-000734055.1	Riemerella anatipestifer	99.5598
			GCF-001051115.1	Riemerella anatipestifer	99.4059
			GCF-000011825.1	Streptococcus thermophilus	98.7377
			GCF-000971665.1	Streptococcus thermophilus	98.7377
			GCF-000723765.1	Vibrio nigripulchritudo	96.8487
			GCF-000801275.2	Vibrio nigripulchritudo	96.8487
			GCF-000087965.2	Xanthomonas albilineans	98.9796
			GCF-000962995.1	Xanthomonas albilineans	98.841
			GCF-000963055.1	Xanthomonas albilineans	99.4047
			GCF-000963065.1	Xanthomonas albilineans	99.4047
			GCF-000963155.1	Xanthomonas albilineans	98.841
			GCF-000027225.1	Xenorhabdus bovienii	94.4108
			GCF-000973125.1	Xenorhabdus bovienii	94.4108
			GCF-000006725.1	Xylella fastidiosa	96.5834
			GCF-000007245.1	Xylella fastidiosa	98.6849
			GCF-000019325.1	Xylella fastidiosa	98.1168
			GCF-000698805.1	Xylella fastidiosa	98.4019
			GCF-000698825.1	Xylella fastidiosa	98.6849
			mANI: Calculate the ANI between a given genome and all other genomes, and report the maximum ANI value and which genome it is with.

## Sheet: Supplementary Data 4
	Strain ID	SpeciesNames	mANI			SpeciesNames	StrainNumber
	GCF_001373335.1	Ralstonia solanacearum	99.9999			Bifidobacterium bifidum	5
	GCF_000825885.1	Ralstonia solanacearum	99.9999			Streptococcus thermophilus	5
	GCF_000825805.1	Ralstonia solanacearum	99.9999			Alteromonas macleodii	5
	GCF_000967095.2	Achromobacter xylosoxidans	99.9994			Methanococcus maripaludis	5
	GCF_000247895.1	Raoultella ornithinolytica	99.9991			Riemerella anatipestifer	5
	GCF_000399685.1	Acinetobacter pittii	99.999			Xanthomonas albilineans	5
	GCF_000482425.1	Bradyrhizobium japonicum	99.9988			Methanosarcina barkeri	5
	GCF_000159335.1	Lactobacillus jensenii	99.9984			Xylella fastidiosa	5
	GCF_000767035.1	Coxiella burnetii	99.998			Methanosarcina mazei	5
	GCF_000300045.1	Borreliella garinii	99.9973			Treponema pallidum	5
	GCF_000691545.1	Borreliella garinii	99.9972			Bordetella holmesii	4
	GCF_000685635.1	Haloferax mediterranei	99.9971			Paenibacillus polymyxa	4
	GCF_000696675.1	Rhodococcus erythropolis	99.9961			Aggregatibacter actinomycetemcomitans	4
	GCF_000495495.1	Anaplasma marginale	99.9923			Pseudomonas chlororaphis	4
	GCF_000310085.1	Alteromonas macleodii	99.9888			Pantoea ananatis	4
	GCF_000091565.1	Erwinia amylovora	99.9869			Mannheimia haemolytica	4
	GCF_000027205.1	Erwinia amylovora	99.9869			Ralstonia solanacearum	4
	GCF_000765395.1	Bordetella holmesii	99.9838			Buchnera aphidicola	4
	GCF_001020375.1	Bifidobacterium bifidum	99.9837			Bartonella bacilliformis	4
	GCF_000572015.1	Bordetella holmesii	99.982			Anaplasma phagocytophilum	4
	GCF_000598125.1	Bordetella holmesii	99.9818			Moraxella catarrhalis	3
	GCF_000165905.1	Bifidobacterium bifidum	99.9811			Coxiella burnetii	3
	GCF_000387485.1	Treponema pallidum	99.9802			Citrobacter freundii	3
	GCF_000023205.1	Micrococcus luteus	99.9792			Arcobacter butzleri	3
	GCF_000877795.1	Micrococcus luteus	99.9791			Borreliella garinii	3
	GCF_000246775.1	Treponema pallidum	99.9777			Rhodococcus erythropolis	3
	GCF_000439575.1	Alteromonas macleodii	99.9755			Flavobacterium psychrophilum	3
	GCF_000359285.2	Tropheryma whipplei	99.9746			Mycoplasma gallisepticum	3
	GCF_000439795.1	Anaplasma phagocytophilum	99.9732			Chlamydia pneumoniae	3
	GCF_000341465.1	Bordetella holmesii	99.9726			Actinobacillus pleuropneumoniae	3
	GCF_000306765.2	Haloferax mediterranei	99.9705			Clostridium perfringens	2
	GCF_000968455.1	Anaplasma phagocytophilum	99.9685			Chlamydia muridarum	2
	GCF_001007045.1	Chlamydia pneumoniae	99.9656			Haloferax mediterranei	2
	GCF_001007125.1	Chlamydia pneumoniae	99.9637			Rhodopseudomonas palustris	2
	GCF_000246815.1	Treponema pallidum	99.9494			Comamonas testosteroni	2
	GCF_000017825.1	Treponema pallidum	99.9485			Pseudomonas mendocina	2
	GCF_000813285.1	Treponema pallidum	99.9339			Achromobacter xylosoxidans	2
	GCF_000183225.1	Buchnera aphidicola	99.9166			Bacillus coagulans	2
	GCF_000183245.1	Buchnera aphidicola	99.9159			Propionibacterium freudenreichii	2
	GCF_000021065.1	Buchnera aphidicola	99.9067			Sinorhizobium meliloti	2
	GCF_000971605.1	Flavobacterium psychrophilum	99.8881			Methanobacterium formicicum	2
	GCF_000971645.1	Flavobacterium psychrophilum	99.8858			Anaplasma marginale	2
	GCF_000835085.1	Mycoplasma capricolum	99.8853			Clostridium sporogenes	2
	GCF_000952915.1	Mycoplasma capricolum	99.8842			Micrococcus luteus	2
	GCF_000439535.1	Alteromonas macleodii	99.8769			Erwinia amylovora	2
	GCF_000439555.1	Alteromonas macleodii	99.8757			Xenorhabdus bovienii	2
	GCF_000964685.1	Anaplasma phagocytophilum	99.867			Bacillus licheniformis	2
	GCF_000422145.1	Mannheimia haemolytica	99.8556			Mycoplasma capricolum	2
	GCF_000376645.1	Mannheimia haemolytica	99.8509			Bacillus atrophaeus	2
	GCF_000183285.1	Buchnera aphidicola	99.7962			Vibrio nigripulchritudo	2
	GCF_000013125.1	Anaplasma phagocytophilum	99.7903			Streptococcus uberis	1
	GCF_000597985.1	Paenibacillus polymyxa	99.7433			Campylobacter fetus	1
	GCF_000785455.1	Paenibacillus polymyxa	99.7284			Raoultella ornithinolytica	1
	GCF_001191585.1	Aggregatibacter actinomycetemcomitans	99.6822			Leuconostoc mesenteroides	1
	GCF_000604045.1	Aggregatibacter actinomycetemcomitans	99.6821			Rickettsia prowazekii	1
	GCF_000709755.1	Bartonella bacilliformis	99.6751			Lactobacillus jensenii	1
	GCF_001077795.1	Riemerella anatipestifer	99.6714			Bartonella henselae	1
	GCF_001051115.1	Riemerella anatipestifer	99.6427			Neisseria lactamica	1
	GCF_000709855.1	Bartonella bacilliformis	99.6268			Xanthomonas fuscans	1
	GCF_000241025.1	Aggregatibacter actinomycetemcomitans	99.623			Bradyrhizobium japonicum	1
	GCF_000734055.1	Riemerella anatipestifer	99.5598			Brucella ovis	1
	GCF_000295655.1	Riemerella anatipestifer	99.5213			Yersinia frederiksenii	1
	GCF_000011825.1	Streptococcus thermophilus	99.4982			Haemophilus parainfluenzae	1
	GCF_000011845.1	Streptococcus thermophilus	99.4954			Streptomyces griseus	1
	GCF_000183155.1	Riemerella anatipestifer	99.4913			Bacillus pumilus	1
	GCF_000017105.1	Coxiella burnetii	99.4378			Bifidobacterium animalis	1
	GCF_000367725.2	Coxiella burnetii	99.4133			Burkholderia thailandensis	1
	GCF_000963065.1	Xanthomonas albilineans	99.3846			Lactococcus lactis	1
	GCF_000970065.1	Methanosarcina barkeri	99.3742			Neorhizobium galegae	1
	GCF_000970025.1	Methanosarcina barkeri	99.3673			Aeromonas hydrophila	1
	GCF_000427275.1	Mannheimia haemolytica	99.3511			Lactobacillus casei	1
	GCF_000963055.1	Xanthomonas albilineans	99.3279			Salinispora tropica	1
	GCF_000819525.1	Mannheimia haemolytica	99.314			Agrobacterium tumefaciens	1
	GCF_000740455.1	Moraxella catarrhalis	99.3035			Melissococcus plutonius	1
	GCF_000092265.1	Moraxella catarrhalis	99.2788			Sulfolobus solfataricus	1
	GCF_001027005.1	Methanosarcina barkeri	99.2748			Vibrio alginolyticus	1
	GCF_000766665.1	Moraxella catarrhalis	99.2499			Lactobacillus salivarius	1
	GCF_000607225.1	Bartonella bacilliformis	99.2149			Methanobrevibacter smithii	1
	GCF_000182875.1	Streptococcus thermophilus	99.2084			Corynebacterium glutamicum	1
	GCF_000741085.1	Bifidobacterium bifidum	99.1986			Pseudomonas stutzeri	1
	GCF_000239475.1	Borreliella garinii	99.1918			Lactobacillus fermentum	1
	GCF_000970165.1	Methanosarcina mazei	99.1706			Edwardsiella tarda	1
	GCF_000971665.1	Streptococcus thermophilus	99.1642			Pasteurella multocida	1
	GCF_000754405.1	Flavobacterium psychrophilum	99.1285			Lactobacillus brevis	1
	GCF_000273525.1	Bifidobacterium bifidum	99.1095			Streptococcus dysgalactiae	1
	GCF_000709775.1	Bartonella bacilliformis	99.1038			Gallibacterium anatis	1
	GCF_000253395.1	Streptococcus thermophilus	99.091			Clostridium novyi	1
	GCF_000024145.1	Chlamydia pneumoniae	99.0832			Lactobacillus reuteri	1
	GCF_000025405.2	Pantoea ananatis	99.0807			Acinetobacter pittii	1
	GCF_000270125.1	Pantoea ananatis	99.0747			Sulfolobus islandicus	1
	GCF_000970245.1	Methanosarcina mazei	99.0719			Porphyromonas gingivalis	1
	GCF_001281345.1	Bifidobacterium bifidum	99.0474			Streptococcus intermedius	1
	GCF_000233595.1	Pantoea ananatis	99.0181			Prochlorococcus marinus	1
	GCF_000283875.1	Pantoea ananatis	99.0058			[Haemophilus] parasuis	1
	GCF_000087965.2	Xanthomonas albilineans	98.9822			Tropheryma whipplei	1
	GCF_000006685.1	Chlamydia muridarum	98.9666			Metallosphaera sedula	1
	GCF_000304415.1	Sinorhizobium meliloti	98.9638			Piscirickettsia salmonis	1
	GCF_000175535.1	Chlamydia muridarum	98.9633			Acetobacter pasteurianus	1
	GCF_000147775.2	Sinorhizobium meliloti	98.9358			Morganella morganii	1
	GCF_000408885.1	Bacillus licheniformis	98.901			Pseudomonas denitrificans	1
	GCF_000940845.1	Propionibacterium freudenreichii	98.8892
	GCF_000746885.1	Bacillus licheniformis	98.8613
	GCF_000011945.1	Anaplasma marginale	98.825
	GCF_000963155.1	Xanthomonas albilineans	98.8194
	GCF_000091725.1	Propionibacterium freudenreichii	98.8181
	GCF_000007065.1	Methanosarcina mazei	98.7948
	GCF_000962995.1	Xanthomonas albilineans	98.7877
	GCF_000970225.1	Methanosarcina mazei	98.7226
	GCF_000698865.1	Pseudomonas chlororaphis	98.6971
	GCF_000975175.1	Rhodococcus erythropolis	98.695
	GCF_000016685.1	Actinobacillus pleuropneumoniae	98.6914
	GCF_000007245.1	Xylella fastidiosa	98.6849
	GCF_000454045.1	Rhodococcus erythropolis	98.6659
	GCF_000698825.1	Xylella fastidiosa	98.6548
	GCF_000020405.1	Actinobacillus pleuropneumoniae	98.6388
	GCF_000264555.1	Pseudomonas chlororaphis	98.6153
	GCF_000015885.1	Actinobacillus pleuropneumoniae	98.582
	GCF_000762265.1	Methanobacterium formicicum	98.5739
	GCF_000970185.1	Methanosarcina mazei	98.558
	GCF_000286695.1	Mycoplasma gallisepticum	98.5451
	GCF_000953115.1	Methanobacterium formicicum	98.4993
	GCF_000020585.3	Alteromonas macleodii	98.4735
	GCF_000758265.1	Achromobacter xylosoxidans	98.4337
	GCF_000165925.1	Bacillus atrophaeus	98.4259
	GCF_000009685.1	Clostridium perfringens	98.3932
	GCF_000385965.2	Bacillus atrophaeus	98.3888
	GCF_000025385.1	Mycoplasma gallisepticum	98.3454
	GCF_000013285.1	Clostridium perfringens	98.3273
	GCF_000092585.1	Mycoplasma gallisepticum	98.3201
	GCF_000698805.1	Xylella fastidiosa	98.3159
	GCF_000019325.1	Xylella fastidiosa	98.1168
	GCF_000163615.2	Aggregatibacter actinomycetemcomitans	97.5149
	GCF_000284355.1	Arcobacter butzleri	97.3556
	GCF_000014025.1	Arcobacter butzleri	97.3468
	GCF_000215345.2	Arcobacter butzleri	97.3347
	GCF_000761195.1	Pseudomonas chlororaphis	97.1546
	GCF_000011585.1	Methanococcus maripaludis	96.9337
	GCF_000220645.1	Methanococcus maripaludis	96.9202
	GCF_000801275.2	Vibrio nigripulchritudo	96.8088
	GCF_000723765.1	Vibrio nigripulchritudo	96.7635
	GCF_000006725.1	Xylella fastidiosa	96.5436
	GCF_000281915.1	Pseudomonas chlororaphis	95.267
	GCF_000973705.1	Clostridium sporogenes	95.1602
	GCF_000155085.1	Clostridium sporogenes	95.1444
	GCF_000217835.1	Bacillus coagulans	94.8946
	GCF_001039495.1	Bacillus coagulans	94.8341
	GCF_000237325.1	Paenibacillus polymyxa	94.6884
	GCF_000027225.1	Xenorhabdus bovienii	94.3892
	GCF_000973125.1	Xenorhabdus bovienii	94.2476
	GCF_000521945.1	Citrobacter freundii	93.0562
	GCF_000783995.1	Citrobacter freundii	92.952
	GCF_000093145.3	Comamonas testosteroni	92.7118
	GCF_000168855.1	Comamonas testosteroni	92.6973
	GCF_000018485.1	Methanococcus maripaludis	91.5394
	GCF_000969985.1	Methanosarcina barkeri	91.496
	GCF_000016125.1	Methanococcus maripaludis	91.4334
	GCF_000009125.1	Ralstonia solanacearum	91.2721
	GCF_000017225.1	Methanococcus maripaludis	90.9896
	GCF_000177255.2	Rhodopseudomonas palustris	90.0617
	GCF_000195775.1	Rhodopseudomonas palustris	90.0086
	GCF_000146875.3	Paenibacillus polymyxa	89.8088
	GCF_000016565.1	Pseudomonas mendocina	88.2093
	GCF_000204295.1	Pseudomonas mendocina	88.1077
	GCF_000245135.1	Sulfolobus islandicus	87.6932
	GCF_000968355.1	Sulfolobus solfataricus	87.6308
	GCF_001037495.1	Citrobacter freundii	87.1701
	GCF_000970305.1	Methanosarcina barkeri	86.5671
	GCF_000349845.1	Pseudomonas denitrificans	82.5478
	GCF_001046835.1	Lactobacillus reuteri	81.4444
	GCF_000661915.1	Pseudomonas stutzeri	81.1345
	GCF_000466785.3	Lactobacillus fermentum	80.3696
	GCF_000354175.2	Vibrio alginolyticus	80.3318
	GCF_000478255.1	Lactococcus lactis	80.3103
	GCF_000009545.1	Streptococcus uberis	80.2882
	GCF_000307185.1	Streptococcus dysgalactiae	80.1466
	GCF_000969685.2	Xanthomonas fuscans	80.012
	GCF_000463385.1	Streptococcus intermedius	79.9462
	GCF_000209675.1	Gallibacterium anatis	79.8002
	GCF_000210895.1	Haemophilus parainfluenzae	79.6077
	GCF_000259545.1	Pasteurella multocida	79.5046
	GCF_000512185.1	Aeromonas hydrophila	79.3925
	GCF_000021885.1	[Haemophilus] parasuis	79.3633
	GCF_001011055.1	Edwardsiella tarda	79.3447
	GCF_000046705.1	Bartonella henselae	79.3058
	GCF_000017885.1	Bacillus pumilus	79.2828
	GCF_000754805.1	Yersinia frederiksenii	79.2545
	GCF_000224965.2	Bifidobacterium animalis	79.1858
	GCF_000731295.1	Neorhizobium galegae	78.9522
	GCF_000576515.1	Agrobacterium tumefaciens	78.9214
	GCF_000765375.1	Burkholderia thailandensis	78.5909
	GCF_000783955.1	Morganella morganii	78.5898
	GCF_000016845.1	Brucella ovis	77.8093
	GCF_000014125.1	Clostridium novyi	77.5608
	GCF_000010225.1	Corynebacterium glutamicum	77.4616
	GCF_000016425.1	Salinispora tropica	76.4124
	GCF_000010605.1	Streptomyces griseus	76.351
	GCF_001266695.1	Metallosphaera sedula	NA
	GCF_001263815.1	Porphyromonas gingivalis	NA
	GCF_001183745.1	Acetobacter pasteurianus	NA
	GCF_000512955.1	Leuconostoc mesenteroides	NA
	GCF_000495505.1	Campylobacter fetus	NA
	GCF_000300295.2	Piscirickettsia salmonis	NA
	GCF_000283975.1	Melissococcus plutonius	NA
	GCF_000277165.1	Rickettsia prowazekii	NA
	GCF_000196295.1	Neisseria lactamica	NA
	GCF_000143435.1	Lactobacillus salivarius	NA
	GCF_000026485.1	Lactobacillus casei	NA
	GCF_000016525.1	Methanobrevibacter smithii	NA
	GCF_000015665.1	Prochlorococcus marinus	NA
	GCF_000014465.1	Lactobacillus brevis	NA

## Sheet: Supplementary Data 5
5X	Genome fraction (%)	N's per 100kbp	NGA50	Indels per 100 kbp	Misassembled contigs (%)	Mismatches per 100 kbp
HyLight	77.446	0.02	3513	2.73	0.07	92.8		10 Salmonella	mANI (%)
OPERA-MS	52.391	0.39	-	447.6	6.2	1606.38		NC-003197	99.9447
Unicycler	40.565	0	-	37.98	5.67	728.76		NC-022544	99.9399
hybridSPAdes	29.707	0	-	49.99	1.59	1443.19		NC-016810	99.9351
								NC-021870	99.3233
10X	Genome fraction (%)	N's per 100kbp	NGA50	Indels per 100 kbp	Misassembled contigs (%)	Mismatches per 100 kbp		NC-015761	99.301
HyLight	85.032	0.02	52873	3.32	0.1	59.27		NC-021812	99.0817
OPERA-MS	58.102	0.12	-	294.27	7.47	1841.88		NC-021902	98.8551
Unicycler	40.583	0	-	31.9	4.08	505.74		NC-022221	98.804
hybridSPAdes	29.928	0	-	83.75	1.28	1521.35		NC-011094	98.2363
								NC-010067	93.3991
15X	Genome fraction (%)	N's per 100kbp	NGA50	Indels per 100 kbp	Misassembled contigs (%)	Mismatches per 100 kbp
HyLight	87.605	0	107972	4.22	0.18	47.19		mANI: Maxium ANI value between the query genome and all other genomes
MetaPlatanus	62.956	333.36	-	71.77	1.49	1029.52
OPERA-MS	59.288	1.94	-	269.21	8.19	1785.36
Unicycler	40.124	0	-	25.57	3.6	502.73		Coverage of spike -in Illumina	Coverage of spike -in PacBio CLR	Real Illumina	Real PacBio CLR
hybridSPAdes	30.353	0	-	79.89	1.6	1497.19		5X	10X	SRR10917775	SRR10917793
								10X	10X	SRR10917790	SRR10917781
20X	Genome fraction (%)	N's per 100kbp	NGA50	Indels per 100 kbp	Misassembled contigs (%)	Mismatches per 100 kbp		15X	10X	SRR13374486	SRR10917779
HyLight	86.855	0.04	137957	3.61	0.32	43.57		20X	10X	SRR10917787	SRR10917777
MetaPlatanus	61.782	735.05	-	64.38	1.66	934.93		25X	10X	SRR10917774	SRR10917792
OPERA-MS	58.109	0.25	-	242.49	7.87	1834.63		30X	10X	SRR13374491	SRR10917780
Unicycler	39.294	0	-	23.6	5.52	558.8
hybridSPAdes	29.317	0	-	89.47	1.2	1477.63
25X	Genome fraction (%)	N's per 100kbp	NGA50	Indels per 100 kbp	Misassembled contigs (%)	Mismatches per 100 kbp
HyLight	88.065	0.08	130512	4.68	0.17	46
MetaPlatanus	61.665	768.92	-	54.09	1.41	809.68
OPERA-MS	59.387	0.3	-	234.71	8.58	1676.39
Unicycler	39.083	0	-	17.97	5.68	616.47
hybridSPAdes	28.892	0	-	82.85	1.35	1416.72
30X	Genome fraction (%)	N's per 100kbp	NGA50	Indels per 100 kbp	Misassembled contigs (%)	Mismatches per 100 kbp
HyLight	89.218	0	124071	5.47	0.28	40.13
MetaPlatanus	62.486	574.05	510	63.67	1.59	955.59
OPERA-MS	57.488	0.34	-	226.91	9.03	1775.8
Unicycler	40.158	0	-	18.64	7.6	518.4
hybridSPAdes	29.088	0	-	76.04	1.27	1407.76

## Sheet: Supplementary Data 6
Interval (coverage)	HyLight	MetaPlatanus	OPERA-MS
>=30	100	99.92	97.14
>=30	99.98	98.53	94.71
>=30	99.9	95.28	96.67
>=30	99.96	93.81	85.7
>=30	94.46	99.96	96.33
>=30	75.13	98.09	93.29
>=30	99.16	98.17	91.27
>=30	99.97	99.99	99.5
>=30	92.21	99.75	98.08
>=30	99.99	99.57	98.62
>=30	100	99.99	99.03
>=30	94.99	99.64	95.98
>=30	99.63	98.81	98.7
>=30	99.69	99.27	92.89
>=30	100	99.78	99.49
>=30	99.5	99.45	95.08
>=30	100	99.99	99.59
[10,15)	97.74	66.93	69.41
[10,15)	99.63	52.51	74.27
[10,15)	92	53.23	82.23
[10,15)	93.21	85.04	64.37
[10,15)	98.79	97.83	87.64
[10,15)	97.72	96.96	94.18
[10,15)	82.31	94.02	64.45
[10,15)	96.09	85.18	51.37
[10,15)	98.42	79.95	45.53
[10,15)	98.68	60.75	48.26
[10,15)	95.01	96.68	98.96
[10,15)	99.43	99.52	85.76
[10,15)	100	99.94	99.96
[10,15)	99.71	99.04	96.72
[10,15)	97.55	54.43	53.04
[10,15)	93.81	98.53	80.61
[10,15)	99.5	99.77	93.6
[10,15)	98.75	91.7	62.07
[10,15)	91.13	57.79	53.02
[10,15)	99.73	15.59	90.2
[10,15)	98.56	94.58	90.72
[10,15)	99.86	98.71	94.58
[10,15)	89.7	97.93	91.59
[10,15)	82.93	66.04	81.64
[10,15)	93.33	95.11	87.77
[10,15)	76.73	65.36	77.88
[10,15)	99.09	90.05	67.11
[15,20)	99.79	98.69	90.15
[15,20)	99.03	85.55	13.63
[15,20)	99.42	99.25	98.23
[15,20)	100	100	99.56
[15,20)	88.85	91.84	78.5
[15,20)	96.35	90.91	44.97
[15,20)	99.42	97.86	72.39
[15,20)	99.91	99.92	99.45
[15,20)	88.9	82.88	72.17
[15,20)	80.43	80.52	76.73
[15,20)	99.9	99.99	98.72
[15,20)	99.67	97.98	85.61
[15,20)	98.26	72.64	89.11
[15,20)	99.8	97.94	99.31
[15,20)	93.21	70.87	59.07
[15,20)	83.31	99.27	68.93
[15,20)	99.41	97.67	91.34
[20,25)	100	100	99.4
[20,25)	99.8	99.45	86.75
[20,25)	99.73	99.69	98.57
[20,25)	99.52	90.13	56.41
[20,25)	99.45	99.95	82.44
[20,25)	77.47	87.79	71.67
[20,25)	91.87	96.5	93.57
[20,25)	94.87	94.45	69.09
[20,25)	96.69	94.38	58.88
[20,25)	99.92	99.97	99.79
[20,25)	99.83	91.91	52.39
[20,25)	99.84	84.06	78.02
[20,25)	100	99.79	98.33
[20,25)	99.76	99.84	96.72
[20,25)	99.63	79.27	79.89
[25,30)	99.99	93.66	69.14
[25,30)	99.44	98.8	97.54
[25,30)	99.62	99.84	99.66
[25,30)	100	100	99.69
[25,30)	100	99.94	99.9
[25,30)	99.67	98.6	73.71
[25,30)	99.49	97.47	89.97
[25,30)	100	99.8	98.82
[25,30)	99.92	99.98	99.92
[25,30)	99.87	96.13	72.23
[5,10)	76.1	87.26	84.73
[5,10)	90.3	94.69	69.48
[5,10)	68.58	62.11	94.26
[5,10)	67.87	88.5	74.66
[5,10)	88.09	79.76	82.13
[5,10)	90.27	92.34	91.43
[5,10)	92.82	34.03	75.66
[5,10)	84.69	74.8	79.26
[5,10)	87.25	64.74	76.89
[5,10)	89.35	78.81	68.78
[5,10)	68.73	33.76	49.7
[5,10)	99	98.01	92.52
[5,10)	90	94.84	84.9
[5,10)	11.45	9.34	90.87
